# Supplementary material for: Susceptibility Factors of Stomach for SARS-CoV-2 and Treatment Implication of Mucosal Protective Agent in COVID-19
Source: Front Med (Lausanne). 2021 Jan 14;7:597967. doi: 10.3389/fmed.2020.597967 (PMC7840564; doi:10.3389/fmed.2020.597967)
Supplement: Supplementary Table 1 — The clinical laboratory results alteration trend at the time of hospitalization and recovery from discharge. [file Table_1.XLSX]

## Sheet: 工作表1
Supplementary table 1 The clinical laboratory results alteration trend at the time of hospitalization and recovery from discharge
	Patients with upper GI symptoms (n=11)	Patients with lower GI symptoms (n=28)	P value
Average LYM on admission	1.0±0.5	1.08±0.5	0.68
Average LYM on discharge	1.47±0.5	1.49±0.6	0.94
Patients with increased LYM	9 (81.8)	24 (85.7)	1
Average NEUT on admission	4.16±2.3	2.93±1.4	0.2
Average NEUT on discharge	3.81±1.3	3.68±1.6	0.58
Patients with increased NEUT	4/11 (36.4)	13/24 (54.2)	0.11
